# Supplementary material for: TREM2 has a significant, gender-specific, effect on human obesity
Source: Sci Rep. 2023 Jan 10;13:482. doi: 10.1038/s41598-022-27272-x (PMC9832124; doi:10.1038/s41598-022-27272-x)
Supplement: Supplementary file 1 — Supplementary Information 1. [file 41598_2022_27272_MOESM1_ESM.xlsx]

## Sheet: Suppl Table 1
Supplementary Table 1 : Correlation between TREM2 expression levels and BMI by tissue
Tissue	All			Male			Female
	Spearman	p_value	N	Spearman	p_value	N	Spearman	p_value	N
Adipose - Subcutaneous	0.25086	9.05216e-08	442	0.347778	1.5917e-09	285	0.136007	0.0894227	157
Adipose - Visceral (Omentum)	0.255387	1.08267e-06	355	0.278917	1.10788e-05	241	0.181053	0.0538823	114
Adrenal Gland	0.0507561	0.48677	190	0.00211978	0.982629	108	0.11771	0.292242	82
Artery - Aorta	0.0361904	0.533039	299	0.0125902	0.862398	192	0.105235	0.280688	107
Artery - Coronary	-0.0172242	0.822039	173	0.000969326	0.99217	105	-0.0371809	0.763398	68
Artery - Tibial	0.0477738	0.316839	441	0.0767584	0.187853	296	-0.0190229	0.820343	145
Bladder	0.0727273	0.838825	11	0.0857143	0.919444	6	-0.9	0.0833333	5
Brain - Amygdala	-0.0511092	0.613561	100	-0.0807817	0.519063	66	0.01528	0.93165	34
Brain - Anterior cingulate cortex (BA24)	-0.0459808	0.616509	121	-0.0819468	0.458664	84	0.0123288	0.942266	37
Brain - Caudate (basal ganglia)	-0.191376	0.0153419	160	-0.191738	0.0400936	115	-0.211702	0.162697	45
Brain - Cerebellar Hemisphere	-0.0487881	0.572723	136	-0.0747975	0.461849	99	0.0616406	0.716212	37
Brain - Cerebellum	-0.0790581	0.30117	173	-0.00572748	0.950495	120	-0.21884	0.115409	53
Brain - Cortex	-0.149069	0.061574	158	-0.184266	0.0562566	108	-0.0809143	0.576437	50
Brain - Frontal Cortex (BA9)	-0.109439	0.216979	129	-0.114332	0.27783	92	-0.0660383	0.69777	37
Brain - Hippocampus	-0.0687596	0.449836	123	-0.0678242	0.542366	83	-0.0883719	0.587645	40
Brain - Hypothalamus	-0.178049	0.0507194	121	-0.179601	0.0960043	87	-0.184138	0.297186	34
Brain - Nucleus accumbens (basal ganglia)	-0.116548	0.159784	147	-0.0659428	0.5081	103	-0.246177	0.107214	44
Brain - Putamen (basal ganglia)	0.0897057	0.321782	124	0.0797352	0.455033	90	0.132936	0.453564	34
Brain - Spinal cord (cervical c-1)	-0.121411	0.251618	91	-0.128238	0.346243	56	-0.135724	0.436923	35
Brain - Substantia nigra	-0.173712	0.105535	88	-0.145431	0.271754	59	-0.220744	0.249848	29
Breast - Mammary Tissue	0.100295	0.0882142	290	0.261316	0.000477614	175	0.0251779	0.789396	115
Cells - EBV-transformed lymphocytes	0.0143961	0.870862	130	0.00832327	0.940101	84	0.0105584	0.944479	46
Cells - Transformed fibroblasts	-0.034963	0.518696	343	-0.0349116	0.604882	222	-0.0212133	0.817354	121
Cervix - Ectocervix	0.314286	0.563889	6	0	1	NA	0.314286	0.563889	6
Cervix - Endocervix	-0.2	0.783333	5	0	1	NA	-0.2	0.783333	5
Colon - Sigmoid	0.0607084	0.356246	233	0.147891	0.0790158	142	-0.0596372	0.574431	91
Colon - Transverse	-0.206821	0.000570702	274	-0.199986	0.0102444	164	-0.196046	0.0401089	110
Esophagus - Gastroesophageal Junction	0.0309571	0.630376	244	0.0705341	0.380041	157	-0.0281869	0.795513	87
Esophagus - Mucosa	0.0368557	0.458389	407	0.0805538	0.198917	256	-0.0233306	0.776144	151
Esophagus - Muscularis	-0.00915078	0.860744	370	0.00419316	0.94913	234	0.0308386	0.72154	136
Heart - Atrial Appendage	0.0166979	0.77444	297	0.0634751	0.371885	200	-0.0454696	0.65831	97
Heart - Left Ventricle	0.066622	0.24761	303	0.144984	0.0395213	202	0.00287143	0.977265	101
Kidney - Cortex	-0.00586414	0.969503	45	0.115095	0.503862	36	-0.316667	0.41008	9
Liver	0.0597884	0.43189	175	0.0322804	0.726336	120	0.151243	0.270357	55
Lung	-0.141878	0.00330281	427	-0.219511	0.000182751	286	0.0245209	0.772871	141
Minor Salivary Gland	0.156068	0.126875	97	0.1162	0.334538	71	0.257822	0.203511	26
Muscle - Skeletal	0.0393738	0.350633	564	0.00792638	0.879061	371	0.086831	0.229857	193
Nerve - Tibial	0.0747013	0.129148	414	0.100393	0.0972381	274	0.03164	0.710558	140
Ovary	-0.0883968	0.311633	133	0	1	NA	-0.0883968	0.311633	133
Pancreas	0.151324	0.0170898	248	0.154097	0.0597311	150	0.0965615	0.344221	98
Pituitary	0.057812	0.436948	183	-0.0284337	0.74907	129	0.170825	0.216818	54
Prostate	0.144453	0.0758052	152	0.144453	0.0758052	152	0	1	NA
Skin - Not Sun Exposed (Suprapubic)	-0.0560746	0.271152	387	-0.113856	0.065755	262	0.0518148	0.566054	125
Skin - Sun Exposed (Lower leg)	-0.00390186	0.932551	473	0.00408232	0.943303	306	-0.0356225	0.647649	167
Small Intestine - Terminal Ileum	0.131957	0.12427	137	0.268306	0.0124988	86	-0.122367	0.392313	51
Spleen	0.0415523	0.599579	162	0.199118	0.0493438	98	-0.196582	0.119496	64
Stomach	-0.0312287	0.614833	262	0.0076286	0.923727	160	-0.0972595	0.330815	102
Testis	0.0210537	0.735947	259	0.0210537	0.735947	259	0	1	NA
Thyroid	-0.0640978	0.176614	446	-0.0238526	0.684299	293	-0.0415585	0.610013	153
Uterus	-0.0625388	0.514358	111	0	1	NA	-0.0625388	0.514358	111
Vagina	-0.0679423	0.470618	115	0	1	NA	-0.0679423	0.470618	115
Whole Blood	0.0026474	0.957537	407	0.0611937	0.321011	265	-0.0655179	0.438536	142
