# Supplementary material for: TREM2 has a significant, gender-specific, effect on human obesity
Source: Sci Rep. 2023 Jan 10;13:482. doi: 10.1038/s41598-022-27272-x (PMC9832124; doi:10.1038/s41598-022-27272-x)
Supplement: Supplementary file 2 — Supplementary Information 2. [file 41598_2022_27272_MOESM2_ESM.xlsx]

## Sheet: Suppl Table 2
Supplementary Table 2: Average BMI by SNP (for 19 SNPs directly located in the UK Biobank SNPs registry)
Average BMI by SNP - for women and men
			BMI average				number of samples
	gene name		wild type	hetrozygote	homozygote		wild type	hetrozygote	homozygote		P-value of t-test (wt/mutant)	P-value of t-test (wt/hetrozygote)	P-value of t-test (wt/homozygote)
snp_rs11057405	CLIP1		27.4504	27.3	27.201		391667	87486	5070		9.95353e-18	8.43357e-16	0.00453659
snp_rs1167827	HIP1		27.5943	27.3845	27.2142		158216	234840	90905		1.23191e-67	7.98842e-40	2.08953e-79
snp_rs11727676	HHIP		27.4301	27.3784	27.3396		399893	81267	4343		0.0546649	0.0941237	4.09199
snp_rs11847697	LOC105370429		27.3858	27.6901	28.7646		438835	44493	2133		1.27337e-50	3.8143e-36	4.22654e-39
snp_rs13107325	SLC39A8		27.3894	27.6036	27.9599		418224	64614	2516		5.32595e-29	6.42134e-25	4.41017e-08
snp_rs2033732	RALYL		27.4648	27.3744	27.2844		271246	182990	30753		1.54753e-12	8.21184e-09	7.96832e-09
snp_rs2075650	TOMM40		27.4471	27.3598	27.1794		355504	119956	9960		1.36102e-09	8.99996e-07	7.16177e-07
snp_rs2112347	POC5		27.518	27.3766	27.2839		192658	225369	65125		1.67169e-29	3.64951e-20	9.75399e-26
snp_rs2176598	HSD17B12		27.3556	27.4823	27.6373		274318	180542	29569		1.81206e-25	4.18414e-17	1.08191e-20
snp_rs2245368	DTX2P1-UPK3BP1-PMS2P11		27.3968	27.4796	27.3753		330732	138005	15838		2.03308e-05	1.26384e-06	11.0049
snp_rs2820292	NAV1		27.4803	27.4213	27.3209		152118	238063	95007		6.29603e-08	0.00333446	1.6015e-14
snp_rs29941	KCTD15		27.499	27.3798	27.2424		218998	210170	49055		2.7556e-24	7.31888e-15	2.54035e-25
snp_rs3101336	LOC105378797		27.4656	27.4215	27.3152		178062	230402	75914		1.49994e-05	0.0680612	9.60951e-12
snp_rs3810291	ZC3H4		27.4851	27.3465	27.449		213643	211631	60279		1.11591e-15	6.57235e-20	1.97462
snp_rs3817334	MTCH2		27.3387	27.4386	27.5415		172871	230276	79099		2.9954e-17	9.78798e-10	8.40723e-22
snp_rs543874	SEC16B		27.3134	27.5711	27.8672		306672	158315	20336		1.08846e-91	9.05607e-67	6.03921e-57
snp_rs7138803	BCDIN3D		27.3508	27.4312	27.5936		196187	224089	65043		1.27714e-15	9.58132e-07	6.15528e-28
snp_rs7903146	TCF7L2		27.4569	27.3897	27.3454		241843	196354	39891		1.30034e-06	7.42419e-05	0.00033819
snp_rs9925964	KAT8		27.4994	27.3106	27.0888		183460	196077	56303		9.33455e-59	6.18166e-33	1.59582e-69
Average BMI by SNP - for women only
			BMI average				number of samples
			wild type	hetrozygote	homozygote		wild type	hetrozygote	homozygote		P-value of t-test (wt/mutant)	P-value of t-test (wt/hetrozygote)	P-value of t-test (wt/homozygote)
snp_rs11057405	CLIP1		27.1104	26.9191	26.7417		212479	47347	2819		9.52659e-14	7.17187e-12	0.00352102
snp_rs1167827	HIP1		27.313	27.0003	26.8365		85694	127123	49656		6.73869e-61	7.41683e-41	1.1955e-57
snp_rs11727676	HHIP		27.087	26.9988	27.0381		216946	44094	2297		0.0215234	0.0212019	12.406
snp_rs11847697	LOC105370429		27.019	27.4653	29.3602		237839	24281	1185		6.01704e-54	2.8381e-36	1.84555e-53
snp_rs13107325	SLC39A8		27.0466	27.2162	27.679		227287	34620	1341		3.93776e-09	2.62655e-07	0.000152272
snp_rs2033732	RALYL		27.1282	27.0083	26.9301		146819	99456	16807		2.06654e-09	3.34247e-07	5.57258e-05
snp_rs2075650	TOMM40		27.1012	27.0034	26.8057		192811	65086	5413		1.35623e-05	0.000589395	0.000668606
snp_rs2112347	POC5		27.1605	27.0396	26.9176		104479	122139	35414		1.3765e-11	6.12356e-07	4.91628e-13
snp_rs2176598	HSD17B12		26.9937	27.1451	27.3315		148564	97898	16286		4.75582e-17	2.20582e-11	4.64915e-14
snp_rs2245368	DTX2P1-UPK3BP1-PMS2P11		27.053	27.1252	26.9603		179100	75059	8641		0.207078	0.0253315	1.96423
snp_rs2820292	NAV1		27.1295	27.0643	26.994		82412	129000	51748		0.00169108	0.0910428	6.09756e-05
snp_rs29941	KCTD15		27.1705	27.0162	26.8641		119052	113686	26629		5.31301e-18	1.38459e-11	8.29672e-17
snp_rs3101336	LOC105378797		27.1033	27.0654	27.0184		96531	124980	41206		0.342353	1.66948	0.107287
snp_rs3810291	ZC3H4		27.1036	26.993	27.2266		115936	114687	32738		0.0738147	5.12499e-06	0.00303228
snp_rs3817334	MTCH2		27.0098	27.0834	27.1716		93691	125080	42832		0.000103206	0.0192833	1.51675e-06
snp_rs543874	SEC16B		26.9355	27.2626	27.6423		166357	85889	10987		9.97783e-69	4.34535e-50	3.91012e-43
snp_rs7138803	BCDIN3D		27.019	27.0695	27.2338		106487	121588	35139		0.000415192	0.376141	3.01472e-10
snp_rs7903146	TCF7L2		27.0981	27.0497	27.0168		131531	106415	21383		0.151623	0.445136	0.639433
snp_rs9925964	KAT8		27.216	26.9351	26.6349		100465	107086	30937		1.10215e-58	5.03186e-34	2.461e-65
Average BMI by SNP - for men only
			BMI average				number of samples
			wild type	hetrozygote	homozygote		wild type	hetrozygote	homozygote		P-value of t-test (wt/mutant)	P-value of t-test (wt/hetrozygote)	P-value of t-test (wt/homozygote)
snp_rs11057405	CLIP1		27.8535	27.7492	27.7762		179188	40139	2251		0.000131882	0.000157584	7.41482
snp_rs1167827	HIP1		27.9267	27.8379	27.6689		72522	107717	41249		2.97889e-11	0.000260956	7.1155e-22
snp_rs11727676	HHIP		27.837	27.8286	27.6781		182947	37173	2046		9.30903	13.8075	1.74066
snp_rs11847697	LOC105370429		27.8198	27.9601	28.0202		200996	20212	948		5.82922e-05	0.0001395	2.77888
snp_rs13107325	SLC39A8		27.7974	28.0508	28.2805		190937	29994	1175		8.40058e-23	1.18177e-20	0.00175595
snp_rs2033732	RALYL		27.862	27.8103	27.7114		124427	83534	13946		0.00527904	0.121084	0.00131942
snp_rs2075650	TOMM40		27.857	27.7826	27.6243		162693	54870	4547		0.000385673	0.00711714	0.00496803
snp_rs2112347	POC5		27.9417	27.7752	27.7205		88179	103230	29711		5.26365e-21	2.3993e-16	1.8072e-13
snp_rs2176598	HSD17B12		27.783	27.8817	28.0122		125754	82644	13283		2.45112e-09	3.71273e-06	5.33611e-08
snp_rs2245368	DTX2P1-UPK3BP1-PMS2P11		27.803	27.9023	27.8736		151632	62946	7197		1.21689e-05	1.46112e-05	3.14824
snp_rs2820292	NAV1		27.895	27.8435	27.712		69706	109063	43259		8.65955e-05	0.234307	3.02325e-11
snp_rs29941	KCTD15		27.8904	27.8083	27.6916		99946	96484	22426		2.02683e-07	0.000350424	4.75766e-09
snp_rs3101336	LOC105378797		27.8945	27.8437	27.6674		81531	105422	34708		7.9187e-06	0.19637	1.1365e-15
snp_rs3810291	ZC3H4		27.9377	27.7648	27.7134		97707	96944	27541		4.80834e-23	4.78208e-18	2.10948e-13
snp_rs3817334	MTCH2		27.7277	27.8609	27.9784		79180	105196	36267		7.22076e-17	4.05175e-10	1.86843e-19
snp_rs543874	SEC16B		27.7615	27.9368	28.1316		140315	72426	9349		5.70472e-25	2.58969e-18	4.27963e-15
snp_rs7138803	BCDIN3D		27.7445	27.8602	28.0163		89700	102501	29904		3.51727e-15	4.17888e-08	1.2461e-20
snp_rs7903146	TCF7L2		27.8847	27.7919	27.7251		110312	89939	18508		1.72809e-07	2.20299e-05	4.71907e-05
snp_rs9925964	KAT8		27.8424	27.7623	27.6423		82995	88991	25366		4.79268e-07	0.00155488	8.40032e-10
