# Supplementary material for: TREM2 has a significant, gender-specific, effect on human obesity
Source: Sci Rep. 2023 Jan 10;13:482. doi: 10.1038/s41598-022-27272-x (PMC9832124; doi:10.1038/s41598-022-27272-x)
Supplement: Supplementary file 3 — Supplementary Information 3. [file 41598_2022_27272_MOESM3_ESM.xlsx]

## Sheet: Suppl Table 3
Supplementary Table 3: Average BMI by SNP (for 55 SNPs that appear in the UK Biobank and are in strong LD with the SNPs of interest )
Average BMI - for women and men
					BMI average				number of samples
					no-mutant	hetrozygote	homozygote		no-mutant	hetrozygote	homozygote		P-value of t-test (wt/mutant)	P-value of t-test (wt/hetrozygote)	P-value of t-test (wt/homozygote)
linkage snp	gene name	source snp	R**2
rs7165887	DMXL2	rs3736485	0.935643		27.4036	27.4324	27.4177		153675	236500	94565		5.3916	3.66525	26.1059
rs3784710	MAP2K5	rs16951275	1		27.5206	27.2709	27.0346		310102	155004	20040		1.51766e-81	3.55154e-61	6.17632e-42
rs2077235	SLX4	rs758747	0.821633		27.4658	27.3874	27.2913		250953	195482	39261		3.62103e-10	3.21003e-06	1.09044e-09
rs12444979	LOC105371116	rs12446632	1		27.4865	27.3997	27.3056		191049	224707	68771		5.78141e-13	3.36148e-07	1.25042e-15
rs2726032	SBK1	rs2650492	0.490373		27.4098	27.4223	27.4352		175002	231719	78790		15.2703	22.6902	11.9491
rs4788102	SH2B1	rs3888190	0.976103		27.3602	27.4296	27.5061		161902	235801	87343		3.67845e-08	0.00038701	1.89712e-11
rs1421085	FTO	rs1558902	1		27.4101	27.4839	27.284		411712	69954	3457		0.0441812	0.00901395	6.73949
rs1462433	LOC124902089	rs17405819	1		27.4704	27.4248	27.3608		122067	242276	120837		0.00136942	0.374609	9.55491e-07
rs76828367	NUP88	rs1000940	0.691514		27.4162	27.7061	29.2218		477312	7241	34		8.40556e-06	1.72174e-05	1.52994
rs8066867	RPTOR	rs12940622	0.344417		27.4631	27.3014	27.2594		359728	115724	9434		5.20265e-24	8.9796e-22	0.00261032
rs4740620	CCDC171	rs4740619	0.956994		27.4904	27.3614	27.2308		258944	189396	36203		8.4845e-26	3.07877e-17	2.95612e-20
rs10812818	LINGO2	rs10968576	0.291667		27.4384	27.4081	27.3402		268949	183906	32583		0.188166	1.99444	0.0257738
rs10979727	EPB41L4B	rs6477694	0.351717		27.4772	27.3956	27.3463		187660	228511	69009		2.48596e-09	2.59383e-06	5.02533e-08
rs9409189	LOC101928797	rs1928295	1		27.4074	27.4254	27.4635		225030	210601	49345		3.77285	11.8471	1.0147
rs10987411	LMX1B	rs10733682	0.605967		27.5178	27.3774	27.2466		204409	220170	60219		6.10073e-32	9.9296e-20	1.79875e-32
rs6507708	NPC1	rs1808579	0.978072		27.3645	27.4441	27.5797		227561	209245	48188		1.38255e-12	2.05533e-06	1.47024e-17
rs9949796	GRP	rs7243357	0.962334		27.5175	27.2245	27.0102		335090	136394	13695		2.33827e-96	4.93249e-79	8.78537e-32
rs17782313	LOC105372155	rs6567160	1		27.3928	27.452	27.5346		268694	173924	28739		2.68831e-05	0.00318904	9.68452e-05
rs76223526	GRID1	rs7899106	1		27.2098	27.4269	27.8915		178703	229658	76593		2.88926e-119	4.41446e-46	1.51484e-236
rs17113297	HIF1AN	rs17094222	0.85307		27.5081	27.3568	27.2209		241308	201072	42675		2.1269e-35	8.0732e-24	2.62773e-28
rs11191548	CNNM2	rs11191560	0.941592		27.3475	27.4182	27.5488		155778	236756	92461		1.69868e-11	0.0003114	2.52341e-22
rs12459368	PGPEP1	rs17724992	1		27.4475	27.4134	27.3853		168692	233408	83173		0.227366	1.42709	0.115702
rs34783010	GIPR	rs2287019	0.968182		27.4161	27.4162	27.4971		301379	161267	21980		27.5917	54.929	0.844584
rs10769936	TRIM66	rs4256980	0.737497		27.4282	27.3663	27.2057		431396	51077	1416		0.154456	0.314093	4.46833
rs10501087	BDNF-AS	rs11030104	1		27.2982	27.5531	27.8417		283363	174618	26875		1.63675e-96	3.03513e-67	4.88213e-70
rs11215384	CADM1	rs12286929	0.873184		27.3703	27.4403	27.7369		277112	176846	31023		1.10424e-14	8.24723e-05	7.2581e-36
rs13143617	LOC124900850	rs10938397	0.243836		27.4242	27.3708	27.5921		238401	197046	48131		26.3457	0.0132551	1.38699e-10
rs6825004	SCARB2	rs17001654	0.433773		27.3033	27.4359	27.5974		162169	235921	86380		8.79388e-32	3.57598e-16	1.69676e-46
rs768328	AGBL4	rs657452	0.470471		27.4898	27.4091	27.3407		148438	238223	97610		8.88912e-10	1.9992e-05	2.43932e-12
rs72688503	ELAVL4	rs11583200	0.1437		27.3574	27.5632	27.8204		352350	122117	10991		1.94814e-47	1.10118e-36	6.13103e-22
rs1514175	TNNI3K	rs12566985	0.910257		27.4993	27.294	27.0906		317683	149889	17718		1.00097e-53	9.7735e-41	2.69139e-26
rs17387351	FUBP1	rs12401738	0.121492		27.4286	27.2835	27.1618		255805	154684	25303		7.92135e-27	1.56737e-19	1.07654e-15
rs1555543	LOC105378866	rs11165643	1		27.5659	27.3885	27.2723		148176	227197	95644		1.89347e-43	8.86756e-27	1.70442e-47
rs116831366	GNAI3	rs17024393	0.593296		27.3185	27.448	27.5824		181516	229449	74425		1.52158e-28	3.02757e-16	5.87721e-35
rs13393304	TMEM18	rs13021737	1		27.3911	27.5795	27.9909		417414	62318	2765		9.87628e-23	2.51598e-18	2.50895e-09
rs713586	DNAJC27	rs10182181	1		27.4746	27.3324	27.1177		324736	144336	16496		1.3011e-27	3.57235e-19	7.978e-19
rs1275922	KCNK3	rs11126666	1		27.5355	27.4031	27.3282		127136	242559	114667		7.64964e-22	8.31619e-14	1.4484e-24
rs887912	LINC01122	rs1016287	0.973585		27.362	27.3508	27.4121		217715	180388	37848		54.3364	25.3445	3.21279
rs77945953	EHBP1	rs11688816	0.166347		27.2391	27.3794	27.6882		124611	239582	120361		2.61656e-52	1.47311e-15	2.03889e-116
rs1348766	LOC105373651	rs2121279	0.424565		27.3539	27.4172	27.4918		121762	242778	120752		1.53151e-06	0.00873092	7.29556e-11
rs13028571	SCHLAP1	rs1528435	1		27.408	27.4731	27.6168		405059	76050	3757		0.00593286	0.0317732	0.427793
rs10207878	LOC107985979	rs7599312	0.562859		27.4275	27.3992	27.4592		159221	235899	89943		23.8215	3.77435	6.17635
rs7618975	RARB	rs6804842	0.826622		27.364	27.5285	27.7125		335494	136130	13810		1.66092e-32	5.24299e-25	2.12019e-15
rs9817853	LOC124909387	rs2365389	0.519363		27.4581	27.405	27.3701		177912	230606	75419		0.000882117	0.0250853	0.00133154
rs13072957	GBE1	rs3849570	0.838197		27.4076	27.5474	27.5222		440496	43630	1068		2.59901e-07	3.21856e-07	23.8563
rs60654199	RASA2	rs16851483	1		27.366	27.4418	27.4393		162499	233050	74921		1.64277e-05	5.16424e-05	0.0271011
rs61587156	ETV5	rs1516725	0.653146		27.4082	27.4276	27.4991		292289	168015	24497		2.37879	10.2072	0.231198
rs7325555	LOC105370210	rs12429545	0.124813		27.4333	27.3843	27.361		358586	117438	9487		0.0655734	0.128024	8.05937
rs2814944	ILRUN	rs205262	0.478719		27.4587	27.3784	27.4658		208937	203500	51932		0.000545052	3.99682e-06	41.9803
rs734597	TFAP2B	rs2207139	1		27.3833	27.439	27.5473		246888	194984	40520		3.80963e-06	0.00641901	9.1367e-09
rs2153960	FOXO3	rs9400239	0.885245		27.3827	27.4336	27.5791		246387	198030	40990		1.91943e-06	0.0231651	8.61024e-13
rs2803035	PRKN	rs13191362	0.202941		27.4574	27.4246	27.3462		157163	237856	89838		0.0121861	1.94185	1.42014e-06
rs8015400	LOC112268135	rs10132280	0.947573		27.3436	27.352	27.5167		229650	169369	36991		0.476768	31.888	4.7309e-09
rs1307813	LOC102724934	rs12885454	1		27.4543	27.3601	27.2013		335884	135198	13704		1.56963e-11	5.56795e-08	8.16368e-08
rs9581852	MTIF3	rs9581854	1		27.4192	27.4183	27.4415		331086	138847	15141		50.8597	52.4716	31.6514
Average BMI - for women only
					BMI average				number of samples
					no-mutant	hetrozygote	homozygote		no-mutant	hetrozygote	homozygote		P-value of t-test (wt/mutant)	P-value of t-test (wt/hetrozygote)	P-value of t-test (wt/homozygote)
linkage snp	gene name	source snp	R**2
rs7165887	DMXL2	rs3736485	0.935643		27.0217	27.0858	27.1168		83197	128353	51360		0.0432852	0.294243	0.0555558
rs3784710	MAP2K5	rs16951275	1		27.1806	26.9016	26.6946		168498	83730	10895		3.2608e-45	2.51969e-35	2.01676e-19
rs2077235	SLX4	rs758747	0.821633		27.1235	27.0318	26.9309		136343	105838	21253		4.28684e-06	0.000852974	2.60437e-05
rs12444979	LOC105371116	rs12446632	1		27.1621	27.0367	26.9344		103956	121738	37057		2.79741e-11	5.85044e-07	2.60637e-11
rs2726032	SBK1	rs2650492	0.490373		27.0555	27.0772	27.0875		94728	126017	42601		13.8394	18.06	15.9276
rs4788102	SH2B1	rs3888190	0.976103		27.007	27.0838	27.1572		87700	128122	47255		0.000362433	0.0387658	1.89007e-05
rs1421085	FTO	rs1558902	1		27.0678	27.1016	26.8381		223377	37904	1834		24.7699	13.1809	3.20719
rs1462433	LOC124902089	rs17405819	1		27.1115	27.0771	27.0183		66401	131206	65575		1.14122	9.06993	0.0602182
rs76828367	NUP88	rs1000940	0.691514		27.0681	27.298	29.8734		258870	3953	15		0.214037	0.308358	1.97405
rs8066867	RPTOR	rs12940622	0.344417		27.1246	26.9247	26.836		194932	62912	5120		1.93059e-17	2.2547e-15	0.00485563
rs4740620	CCDC171	rs4740619	0.956994		27.1582	26.9954	26.8545		140428	102728	19681		3.04445e-18	1.16448e-12	9.03239e-13
rs10812818	LINGO2	rs10968576	0.291667		27.1011	27.0585	26.9036		145709	99757	17820		0.062811	2.47259	8.46254e-05
rs10979727	EPB41L4B	rs6477694	0.351717		27.141	27.0466	26.9616		101732	123961	37468		2.10954e-06	0.000944277	6.12279e-07
rs9409189	LOC101928797	rs1928295	1		27.0625	27.0729	27.1137		121814	114353	26882		20.7572	34.4611	7.90396
rs10987411	LMX1B	rs10733682	0.605967		27.1896	27.0163	26.8784		110713	119652	32593		2.09965e-21	7.20551e-14	9.68124e-20
rs6507708	NPC1	rs1808579	0.978072		27.025	27.086	27.2273		123908	113198	25962		0.000872232	0.223509	5.76022e-07
rs9949796	GRP	rs7243357	0.962334		27.1782	26.8527	26.6492		181858	73893	7381		4.42271e-54	3.36285e-45	8.37881e-16
rs17782313	LOC105372155	rs6567160	1		27.0423	27.1031	27.202		145873	94227	15477		0.0169037	0.269177	0.0140386
rs76223526	GRID1	rs7899106	1		26.8946	27.0645	27.5147		97713	124346	40998		1.33776e-39	5.12269e-13	4.52548e-90
rs17113297	HIF1AN	rs17094222	0.85307		27.1855	26.9889	26.8085		130892	109234	22979		8.52938e-28	1.35106e-18	2.15705e-22
rs11191548	CNNM2	rs11191560	0.941592		26.9683	27.0674	27.2562		84400	128535	50114		1.16971e-10	0.000793676	3.78946e-21
rs12459368	PGPEP1	rs17724992	1		27.0782	27.0622	27.0818		91691	126371	45150		34.2075	26.2996	49.6777
rs34783010	GIPR	rs2287019	0.968182		27.0964	27.0282	27.0449		163360	87605	11920		0.0829748	0.0914583	16.2016
rs10769936	TRIM66	rs4256980	0.737497		27.0847	26.9795	26.8313		233989	27702	770		0.0438655	0.0766583	9.69339
rs10501087	BDNF-AS	rs11030104	1		26.9254	27.2313	27.5657		154042	94377	14600		6.78006e-64	7.21776e-45	2.27488e-45
rs11215384	CADM1	rs12286929	0.873184		26.9968	27.1045	27.5246		150217	95933	16898		3.50596e-15	2.48424e-05	1.17239e-34
rs13143617	LOC124900850	rs10938397	0.243836		27.0538	27.0051	27.4158		129223	106876	26177		6.29638	1.23291	4.27701e-23
rs6825004	SCARB2	rs17001654	0.433773		26.9551	27.0794	27.2678		87863	128094	46809		1.91349e-14	2.00937e-06	3.28677e-24
rs768328	AGBL4	rs657452	0.470471		27.1621	27.04	27.0098		80451	129271	52958		1.35475e-07	9.26373e-06	8.78271e-06
rs72688503	ELAVL4	rs11583200	0.1437		26.9894	27.2533	27.6363		191187	66222	5892		3.9609e-37	5.7376e-28	1.24594e-19
rs1514175	TNNI3K	rs12566985	0.910257		27.1624	26.9288	26.6713		172082	81544	9603		6.01746e-33	1.9528e-24	1.6936e-17
rs17387351	FUBP1	rs12401738	0.121492		27.0851	26.9314	26.8318		139502	85000	13963		2.35105e-13	3.66451e-10	1.75227e-06
rs1555543	LOC105378866	rs11165643	1		27.267	27.0217	26.8818		80734	122895	51799		5.67278e-37	1.01005e-23	1.00156e-37
rs116831366	GNAI3	rs17024393	0.593296		26.984	27.0947	27.2135		98731	124260	40278		1.13236e-09	2.68812e-05	4.16281e-12
rs13393304	TMEM18	rs13021737	1		27.0315	27.2749	27.8914		226139	33980	1554		3.21758e-18	3.51327e-14	3.30391e-09
rs713586	DNAJC27	rs10182181	1		27.1344	26.9655	26.7448		176354	78084	8949		2.38421e-17	1.92425e-12	2.73853e-10
rs1275922	KCNK3	rs11126666	1		27.1926	27.0484	26.983		68820	131432	62465		3.64069e-11	1.96869e-07	1.66637e-11
rs887912	LINC01122	rs1016287	0.973585		27.0235	26.9968	27.0568		119432	98682	20438		24.5238	12.5837	21.5447
rs77945953	EHBP1	rs11688816	0.166347		26.8292	27.0156	27.4299		67428	130167	65234		4.84749e-43	9.07632e-13	5.13996e-96
rs1348766	LOC105373651	rs2121279	0.424565		26.9753	27.0582	27.1936		66102	131482	65614		2.18582e-06	0.0409032	1.30834e-12
rs13028571	SCHLAP1	rs1528435	1		27.0675	27.0803	27.2315		219765	41178	2026		26.0842	35.4976	8.60315
rs10207878	LOC107985979	rs7599312	0.562859		27.0758	27.0395	27.1408		86168	127977	48927		39.3207	6.14034	1.50382
rs7618975	RARB	rs6804842	0.826622		27.0188	27.1748	27.3296		182030	73743	7492		3.6459e-13	2.70816e-10	1.79699e-05
rs9817853	LOC124909387	rs2365389	0.519363		27.0812	27.0653	27.0572		96262	125344	40900		22.0389	26.0746	23.789
rs13072957	GBE1	rs3849570	0.838197		27.0553	27.2263	27.2936		238920	23640	580		4.35135e-05	7.08362e-05	14.7128
rs60654199	RASA2	rs16851483	1		27.0063	27.1088	27.0794		88480	126409	40601		0.000534895	0.000349514	1.00112
rs61587156	ETV5	rs1516725	0.653146		27.0739	27.0576	27.1209		158889	90741	13292		38.706	24.7284	17.2924
rs7325555	LOC105370210	rs12429545	0.124813		27.0946	27.0057	27.0082		194498	63775	5058		0.00624797	0.00919421	13.3193
rs2814944	ILRUN	rs205262	0.478719		27.0701	27.0346	27.246		112986	110653	28244		40.2517	5.75089	1.99392e-05
rs734597	TFAP2B	rs2207139	1		27.0302	27.0965	27.1877		133785	105980	21897		0.00298469	0.10059	0.00172369
rs2153960	FOXO3	rs9400239	0.885245		27.0529	27.0684	27.1913		133869	107405	22023		4.00801	25.5855	0.0135513
rs2803035	PRKN	rs13191362	0.202941		27.1108	27.079	26.9847		85064	129166	48755		0.428528	9.1624	0.000934542
rs8015400	LOC112268135	rs10132280	0.947573		26.968	27.0095	27.3316		125545	92608	20429		0.000124966	3.34944	4.73098e-19
rs1307813	LOC102724934	rs12885454	1		27.102	27.0202	26.8277		182385	73127	7432		0.000307302	0.0171353	0.000456554
rs9581852	MTIF3	rs9581854	1		27.0885	27.0277	27.0727		179499	75356	8267		0.515557	0.377136	43.2808
Average BMI - for men only
					BMI average				number of samples
					no-mutant	hetrozygote	homozygote		no-mutant	hetrozygote	homozygote		P-value of t-test (wt/mutant)	P-value of t-test (wt/hetrozygote)	P-value of t-test (wt/homozygote)
linkage snp	gene name	source snp	R**2
rs7165887	DMXL2	rs3736485	0.935643		27.8546	27.8437	27.7754		70478	108147	43205		6.53048	32.8836	0.120182
rs3784710	MAP2K5	rs16951275	1		27.925	27.7047	27.4398		141604	71274	9145		4.08927e-39	6.74243e-28	2.24252e-24
rs2077235	SLX4	rs758747	0.821633		27.873	27.8073	27.7166		114610	89644	18008		0.000393015	0.0284343	0.000239084
rs12444979	LOC105371116	rs12446632	1		27.8736	27.8288	27.7394		87093	102969	31714		0.019646	1.20329	7.09417e-05
rs2726032	SBK1	rs2650492	0.490373		27.828	27.8336	27.8446		80274	105702	36189		36.687	42.815	29.6559
rs4788102	SH2B1	rs3888190	0.976103		27.7778	27.8409	27.9174		74202	107679	40088		0.000601322	0.0954606	5.69916e-06
rs1421085	FTO	rs1558902	1		27.8162	27.9361	27.7879		188335	32050	1623		0.000387664	0.000157435	43.3877
rs1462433	LOC124902089	rs17405819	1		27.8985	27.8355	27.7673		55666	111070	55262		0.00206694	0.23662	1.37276e-05
rs76828367	NUP88	rs1000940	0.691514		27.8287	28.1968	28.7073		218442	3288	19		3.27159e-05	4.23563e-05	20.1362
rs8066867	RPTOR	rs12940622	0.344417		27.8635	27.7501	27.7619		164796	52812	4314		2.55948e-06	4.74303e-06	6.65642
rs4740620	CCDC171	rs4740619	0.956994		27.884	27.7952	27.679		118516	86668	16522		1.4986e-07	0.000156833	3.28767e-07
rs10812818	LINGO2	rs10968576	0.291667		27.8372	27.8226	27.8673		123240	84149	14763		37.0441	24.2517	22.8225
rs10979727	EPB41L4B	rs6477694	0.351717		27.8752	27.8094	27.8033		85928	104550	31541		0.0153527	0.0416313	0.557273
rs9409189	LOC101928797	rs1928295	1		27.8144	27.8441	27.8821		103216	96248	22463		2.27412	6.45205	1.62592
rs10987411	LMX1B	rs10733682	0.605967		27.9055	27.8073	27.6811		93696	100518	27626		3.12623e-10	1.92404e-05	6.6462e-13
rs6507708	NPC1	rs1808579	0.978072		27.7703	27.8661	27.9914		103653	96047	22226		2.0522e-09	2.34229e-05	7.33628e-11
rs9949796	GRP	rs7243357	0.962334		27.9201	27.6641	27.4322		153232	62501	6314		2.16396e-44	2.63595e-35	2.57335e-17
rs17782313	LOC105372155	rs6567160	1		27.8091	27.8645	27.9226		122821	79697	13262		0.0309396	0.224423	0.185719
rs76223526	GRID1	rs7899106	1		27.5902	27.8548	28.3256		80990	105312	35595		5.72819e-92	5.91932e-40	1.63503e-162
rs17113297	HIF1AN	rs17094222	0.85307		27.8905	27.7945	27.7022		110416	91838	19696		2.35763e-08	2.12524e-05	5.34856e-07
rs11191548	CNNM2	rs11191560	0.941592		27.7959	27.8348	27.895		71378	108221	42347		0.208722	3.11058	0.00777352
rs12459368	PGPEP1	rs17724992	1		27.8874	27.8281	27.7458		77001	107037	38023		0.00105907	0.171349	5.03001e-06
rs34783010	GIPR	rs2287019	0.968182		27.7946	27.8776	28.033		138019	73662	10060		2.43455e-06	0.000953493	2.51795e-06
rs10769936	TRIM66	rs4256980	0.737497		27.8354	27.8247	27.652		197407	23375	646		33.4188	39.3497	14.9898
rs10501087	BDNF-AS	rs11030104	1		27.7422	27.9316	28.1699		129321	80241	12275		5.20141e-32	1.18406e-21	4.03119e-25
rs11215384	CADM1	rs12286929	0.873184		27.8125	27.8384	27.9908		126895	80913	14125		0.421294	9.54181	0.000114044
rs13143617	LOC124900850	rs10938397	0.243836		27.8625	27.8041	27.8023		109178	90170	21954		0.0628246	0.122655	3.08296
rs6825004	SCARB2	rs17001654	0.433773		27.7151	27.8594	27.9873		74306	107827	39571		4.01264e-19	4.23208e-11	2.09478e-23
rs768328	AGBL4	rs657452	0.470471		27.8776	27.847	27.7332		67987	108952	44652		0.0622242	7.69445	1.23514e-06
rs72688503	ELAVL4	rs11583200	0.1437		27.794	27.9304	28.0332		161163	55895	5099		3.47387e-11	2.97265e-09	0.00372756
rs1514175	TNNI3K	rs12566985	0.910257		27.8974	27.7298	27.5868		145601	68345	8115		2.54038e-20	8.5173e-16	9.44239e-09
rs17387351	FUBP1	rs12401738	0.121492		27.8406	27.713	27.5681		116303	69684	11340		7.92118e-13	1.29834e-08	2.47314e-09
rs1555543	LOC105378866	rs11165643	1		27.9237	27.8206	27.7337		67442	104302	43845		3.29212e-09	4.89313e-05	1.33136e-11
rs116831366	GNAI3	rs17024393	0.593296		27.7175	27.8653	28.0177		82785	105189	34147		1.29206e-21	2.55062e-12	1.59044e-26
rs13393304	TMEM18	rs13021737	1		27.8162	27.9449	28.1185		191275	28338	1211		1.63825e-05	9.98202e-05	0.723621
rs713586	DNAJC27	rs10182181	1		27.879	27.7649	27.5598		148382	66252	7547		8.54027e-11	4.68255e-07	1.16892e-08
rs1275922	KCNK3	rs11126666	1		27.9403	27.8226	27.7412		58316	111127	52202		1.16014e-10	3.25146e-06	3.43346e-13
rs887912	LINC01122	rs1016287	0.973585		27.7733	27.7783	27.8291		98283	81706	17410		25.8371	44.0809	5.82946
rs77945953	EHBP1	rs11688816	0.166347		27.7225	27.8121	27.9938		57183	109415	55127		1.42018e-11	0.00210775	5.29327e-25
rs1348766	LOC105373651	rs2121279	0.424565		27.8035	27.8414	27.8467		55660	111296	55138		3.14708	4.7032	4.89172
rs13028571	SCHLAP1	rs1528435	1		27.8119	27.937	28.0677		185294	34872	1731		3.41455e-06	2.32709e-05	0.67232
rs10207878	LOC107985979	rs7599312	0.562859		27.8423	27.8258	27.8391		73053	107922	41016		28.1188	22.8615	49.6142
rs7618975	RARB	rs6804842	0.826622		27.7735	27.9465	28.1666		153464	62387	6318		1.57498e-21	3.86545e-16	2.13048e-11
rs9817853	LOC124909387	rs2365389	0.519363		27.9023	27.8096	27.7409		81650	105262	34519		2.31221e-07	0.000151994	1.7461e-07
rs13072957	GBE1	rs3849570	0.838197		27.8251	27.9272	27.7939		201576	19990	488		0.0818798	0.0637514	47.8919
rs60654199	RASA2	rs16851483	1		27.7958	27.8364	27.8651		74019	106641	34320		0.74137	2.46299	0.648267
rs61587156	ETV5	rs1516725	0.653146		27.8063	27.862	27.9477		133400	77274	11205		0.0162672	0.199832	0.035981
rs7325555	LOC105370210	rs12429545	0.124813		27.8346	27.8342	27.7638		164088	53663	4429		43.4075	53.9937	14.9327
rs2814944	ILRUN	rs205262	0.478719		27.9163	27.7883	27.7279		95951	92847	23688		1.80081e-12	3.05617e-09	5.51518e-08
rs734597	TFAP2B	rs2207139	1		27.8009	27.847	27.9701		113103	89004	18623		0.0104507	0.82865	2.34643e-05
rs2153960	FOXO3	rs9400239	0.885245		27.775	27.8664	28.0294		112518	90625	18967		1.67107e-09	7.24736e-05	1.15689e-12
rs2803035	PRKN	rs13191362	0.202941		27.8665	27.8353	27.7753		72099	108690	41083		0.739762	6.94196	0.0276471
rs8015400	LOC112268135	rs10132280	0.947573		27.7966	27.7652	27.7451		104105	76761	16562		3.62397	6.39499	7.83798
rs1307813	LOC102724934	rs12885454	1		27.873	27.7606	27.6441		153499	62071	6272		1.50915e-08	1.36188e-06	0.0015418
rs9581852	MTIF3	rs9581854	1		27.8107	27.8819	27.8849		151587	63491	6874		0.0121033	0.0210649	8.49589
*Note: The SNP rs12016871 (originally appeared in the SNP list compiled from the manuscript of Locke et al.) was merged into rs9581854
